# Supplementary material for: Effectiveness of Robot Interventions for Cognitive and Psychological Outcomes among Older Adults with Cognitive Impairment: A Meta-Analysis
Source: Healthcare (Basel). 2023 Aug 19;11(16):2341. doi: 10.3390/healthcare11162341 (PMC10454070; doi:10.3390/healthcare11162341)
Supplement: Supplementary file 1 [file healthcare-11-02341-s001.zip]

Archive with 1 entries (1 files):
- healthcare-2518815-supplementary.pdf
